# Supplementary material for: Altered crosstalk of bacterial lipopolysaccharide with immune cells in colorectal cancer compared to paired adjacent intestinal tissue
Source: Gut Microbes. 2026 May 5;18(1):2665878. doi: 10.1080/19490976.2026.2665878 (PMC13154938; doi:10.1080/19490976.2026.2665878)
Supplement: Supplementary Material — Gut Microbes Suppl videos.zip [file KGMI_A_2665878_SM3618.zip]

Archive with 2 entries (2 files):
- Suppl_Video_1_CRC_adjacent_intestinal_tissue_reduced.mp4
- Suppl_Video_2_CRC_reduced.mp4
